# Supplementary material for: Oligosarcomas, IDH-mutant are distinct and aggressive
Source: Acta Neuropathol. 2021 Dec 30;143(2):263–81. doi: 10.1007/s00401-021-02395-z (PMC8742817; doi:10.1007/s00401-021-02395-z)
Supplement: Supplementary file 2 — Supplementary file2 (XLSX 40 KB) [file 401_2021_2395_MOESM2_ESM.xlsx]

## Sheet: cases Fig.1
Case number Fig. 1	t-SNE group in Fig. 1	Sex	age	Final diagnosis	result brain tumor classifier v11b4
1	Astrocytoma, IDH-mutant, infratentorial, high grade	m	22	Glioblastoma (WHO grade IV) IDH mutated	methylation class IDH glioma, subclass high grade astrocytoma
2	Astrocytoma, IDH-mutant, infratentorial, high grade	m	51	Glioblastoma (WHO grade IV) IDH mutated	methylation class IDH glioma, subclass high grade astrocytoma
3	Astrocytoma, IDH-mutant, infratentorial, high grade	m	38	Glioblastoma (WHO grade IV) IDH mutated	methylation class IDH glioma, subclass high grade astrocytoma
4	Astrocytoma, IDH-mutant, infratentorial, high grade	m	34	Glioblastoma (WHO grade IV) IDH mutated	methylation class IDH glioma, subclass high grade astrocytoma
5	Astrocytoma, IDH-mutant, infratentorial, high grade	f	23	Glioblastoma (WHO grade IV) IDH mutated	methylation class IDH glioma, subclass high grade astrocytoma
6	Astrocytoma, IDH-mutant, infratentorial, high grade	m	51	Glioblastoma (WHO grade IV) IDH mutated	methylation class IDH glioma, subclass high grade astrocytoma
7	Astrocytoma, IDH-mutant, infratentorial, high grade	m	1	Diffuse midline glioma K27M mutant WHO grade IV	methylation class IDH glioma, subclass astrocytoma
8	Astrocytoma, IDH-mutant, infratentorial, high grade	f	34	Glioblastoma (WHO grade IV) IDH mutated	methylation class IDH glioma, subclass high grade astrocytoma
9	Astrocytoma, IDH-mutant, infratentorial, high grade	m	16	Diffuse midline glioma K27M mutant WHO grade IV	methylation class IDH glioma, subclass astrocytoma
10	Astrocytoma, IDH-mutant, infratentorial, high grade	m	45	Glioblastoma (WHO grade IV) IDH mutated	methylation class IDH glioma, subclass high grade astrocytoma
11	Astrocytoma, IDH-mutant, infratentorial, high grade	m	52	Anaplastic astrocytoma (WHO grade III) IDH mutated	methylation class IDH glioma, subclass high grade astrocytoma
12	Astrocytoma, IDH-mutant, infratentorial, high grade	m	15	Anaplastic astrocytoma (WHO grade III) IDH mutated	methylation class IDH glioma, subclass high grade astrocytoma
13	Astrocytoma, IDH-mutant, infratentorial, high grade	f	43	Anaplastic astrocytoma (WHO grade III) IDH mutated	methylation class IDH glioma, subclass high grade astrocytoma
14	Astrocytoma, IDH-mutant, infratentorial, high grade	f	39	Anaplastic astrocytoma (WHO grade III) IDH mutated	methylation class IDH glioma, subclass high grade astrocytoma
15	Astrocytoma, IDH-mutant, infratentorial, high grade	f	37	Anaplastic astrocytoma (WHO grade III) IDH mutated	methylation class IDH glioma, subclass high grade astrocytoma
16	Astrocytoma, IDH-mutant, infratentorial, high grade	m	41	Anaplastic astrocytoma (WHO grade III) IDH mutated	methylation class IDH glioma, subclass 1p/19q codeleted oligodendroglioma
17	Astrocytoma, IDH-mutant, infratentorial, low grade	m	49	Diffuse astrocytoma (WHO grade II) IDH mutated	methylation class IDH glioma, subclass astrocytoma
18	Astrocytoma, IDH-mutant, infratentorial, low grade	m	27	Anaplastic astrocytoma (WHO grade III) IDH mutated	methylation class IDH glioma, subclass astrocytoma
19	Astrocytoma, IDH-mutant, infratentorial, low grade	f	31	Anaplastic astrocytoma (WHO grade III) IDH mutated	methylation class IDH glioma, subclass astrocytoma
20	Astrocytoma, IDH-mutant, infratentorial, low grade	m	28	Diffuse astrocytoma (WHO grade II)	methylation class IDH glioma, subclass astrocytoma
21	Astrocytoma, IDH-mutant, infratentorial, low grade	m	33	Diffuse astrocytoma (WHO grade II)	methylation class IDH glioma, subclass astrocytoma
22	Astrocytoma, IDH-mutant, infratentorial, low grade	f	40	Diffuse astrocytoma (WHO grade II) IDH mutated	methylation class IDH glioma, subclass astrocytoma
23	Astrocytoma, IDH-mutant, infratentorial, low grade	m	48	Anaplastic astrocytoma (WHO grade III) IDH mutated	methylation class IDH glioma, subclass astrocytoma
24	Astrocytoma, IDH-mutant, infratentorial, low grade	m	19	Glioblastoma (WHO grade IV) IDH mutated	methylation class IDH glioma, subclass astrocytoma
25	Astrocytoma, IDH-mutant, infratentorial, low grade	f	33	Anaplastic astrocytoma (WHO grade III) IDH mutated	methylation class IDH glioma, subclass astrocytoma
26	Astrocytoma, IDH-mutant, infratentorial, low grade	m	59	Anaplastic astrocytoma (WHO grade III) IDH mutated	methylation class IDH glioma, subclass astrocytoma
27	Astrocytoma, IDH-mutant, infratentorial, low grade	f	38	Diffuse astrocytoma (WHO grade II)	methylation class IDH glioma, subclass astrocytoma
28	Astrocytoma, IDH-mutant, infratentorial, low grade	f	39	Anaplastic astrocytoma (WHO grade III) IDH mutated	methylation class IDH glioma, subclass astrocytoma
29	Astrocytoma, IDH-mutant, infratentorial, low grade	m	26	Diffuse astrocytoma (WHO grade II)	methylation class IDH glioma, subclass astrocytoma
30	Astrocytoma, IDH-mutant, infratentorial, low grade	m	40	Glioblastoma (WHO grade IV) IDH mutated	methylation class IDH glioma, subclass astrocytoma
31	Astrocytoma, IDH-mutant, infratentorial, low grade	m	30	Glioblastoma (WHO grade IV) IDH mutated	methylation class IDH glioma, subclass astrocytoma
32	Astrocytoma, IDH-mutant, infratentorial, low grade	m	37	Anaplastic astrocytoma (WHO grade III) IDH mutated	methylation class IDH glioma, subclass astrocytoma
33	Astrocytoma, IDH-mutant, infratentorial, low grade	f	37	Anaplastic astrocytoma (WHO grade III) IDH mutated	methylation class IDH glioma, subclass astrocytoma
34	Astrocytoma, IDH-mutant, infratentorial, low grade	m	37	Diffuse astrocytoma (WHO grade II)	methylation class IDH glioma, subclass astrocytoma
35	Astrocytoma, IDH-mutant, infratentorial, low grade	m	40	Diffuse astrocytoma (WHO grade II) IDH mutated	methylation class IDH glioma, subclass astrocytoma
36	Astrocytoma, IDH-mutant, infratentorial, low grade	f	34	Anaplastic astrocytoma (WHO grade III) IDH mutated	methylation class IDH glioma, subclass astrocytoma
37	Astrocytoma, IDH-mutant, supratentorial, high	m	56	Glioblastoma (WHO grade IV) IDH mutated	methylation class IDH glioma, subclass high grade astrocytoma
38	Astrocytoma, IDH-mutant, supratentorial, high	m	41	Anaplastic astrocytoma (WHO grade III) IDH mutated	methylation class IDH glioma, subclass high grade astrocytoma
39	Astrocytoma, IDH-mutant, supratentorial, high	f	45	Anaplastic gemistocytic astrocytoma (WHO grade III) IDH mutated	methylation class IDH glioma, subclass high grade astrocytoma
40	Astrocytoma, IDH-mutant, supratentorial, high	f	48	Anaplastic astrocytoma (WHO grade III) IDH mutated	methylation class IDH glioma, subclass high grade astrocytoma
41	Astrocytoma, IDH-mutant, supratentorial, high	f	33	Glioblastoma (WHO grade IV) IDH mutated	methylation class IDH glioma, subclass high grade astrocytoma
42	Astrocytoma, IDH-mutant, supratentorial, high	m	56	Anaplastic astrocytoma (WHO grade III) IDH mutated	methylation class IDH glioma, subclass high grade astrocytoma
43	Astrocytoma, IDH-mutant, supratentorial, high	f	30	Glioblastoma (WHO grade IV) IDH mutated	methylation class IDH glioma, subclass high grade astrocytoma
44	Astrocytoma, IDH-mutant, supratentorial, high	m	69	Anaplastic astrocytoma (WHO grade III) IDH mutated	methylation class IDH glioma, subclass high grade astrocytoma
45	Astrocytoma, IDH-mutant, supratentorial, high	f	37	Glioblastoma (WHO grade IV) IDH mutated	methylation class IDH glioma, subclass high grade astrocytoma
46	Astrocytoma, IDH-mutant, supratentorial, high	f	44	Glioblastoma (WHO grade IV) IDH mutated	methylation class IDH glioma, subclass high grade astrocytoma
47	Astrocytoma, IDH-mutant, supratentorial, high	f	49	Glioblastoma (WHO grade IV) IDH mutated	methylation class IDH glioma, subclass high grade astrocytoma
48	Astrocytoma, IDH-mutant, supratentorial, high	m	38	Glioblastoma (WHO grade IV) IDH mutated	methylation class IDH glioma, subclass high grade astrocytoma
49	Astrocytoma, IDH-mutant, supratentorial, high	m	27	Anaplastic astrocytoma (WHO grade III) IDH mutated	methylation class IDH glioma, subclass high grade astrocytoma
50	Astrocytoma, IDH-mutant, supratentorial, high	m	55	Anaplastic gemistocytic astrocytoma (WHO grade III) IDH mutated	methylation class IDH glioma, subclass high grade astrocytoma
51	Astrocytoma, IDH-mutant, supratentorial, high	m	53	Glioblastoma (WHO grade IV) IDH mutated	methylation class IDH glioma, subclass high grade astrocytoma
52	Astrocytoma, IDH-mutant, supratentorial, high	f	42	Anaplastic astrocytoma (WHO grade III) IDH mutated	methylation class IDH glioma, subclass high grade astrocytoma
53	Astrocytoma, IDH-mutant, supratentorial, high	f	42	Glioblastoma (WHO grade IV) IDH mutated	methylation class IDH glioma, subclass high grade astrocytoma
54	Astrocytoma, IDH-mutant, supratentorial, high	f	45	Glioblastoma (WHO grade IV) IDH mutated	methylation class IDH glioma, subclass high grade astrocytoma
55	Astrocytoma, IDH-mutant, supratentorial, high	m	58	Anaplastic astrocytoma (WHO grade III) IDH mutated	methylation class IDH glioma, subclass high grade astrocytoma
56	Astrocytoma, IDH-mutant, supratentorial, high	m	29	Glioblastoma (WHO grade IV) IDH mutated	methylation class IDH glioma, subclass high grade astrocytoma
57	Astrocytoma, IDH-mutant, supratentorial, low	f	42	Anaplastic astrocytoma (WHO grade III) IDH mutated	methylation class IDH glioma, subclass astrocytoma
58	Astrocytoma, IDH-mutant, supratentorial, low	m	31	Anaplastic astrocytoma (WHO grade III) IDH mutated	methylation class IDH glioma, subclass astrocytoma
59	Astrocytoma, IDH-mutant, supratentorial, low	f	28	Diffuse astrocytoma (WHO grade II) IDH mutated	methylation class IDH glioma, subclass astrocytoma
60	Astrocytoma, IDH-mutant, supratentorial, low	m	24	Diffuse astrocytoma (WHO grade II) IDH mutated	methylation class IDH glioma, subclass astrocytoma
61	Astrocytoma, IDH-mutant, supratentorial, low	m	30	Anaplastic astrocytoma (WHO grade III) IDH mutated	methylation class IDH glioma, subclass astrocytoma
62	Astrocytoma, IDH-mutant, supratentorial, low	f	38	Diffuse astrocytoma (WHO grade II) IDH mutated	methylation class IDH glioma, subclass astrocytoma
63	Astrocytoma, IDH-mutant, supratentorial, low	f	23	Gemistocytic astrocytoma (WHO grade II) IDH mutated	methylation class IDH glioma, subclass astrocytoma
64	Astrocytoma, IDH-mutant, supratentorial, low	f	36	Anaplastic astrocytoma (WHO grade III) IDH mutated	methylation class IDH glioma, subclass astrocytoma
65	Astrocytoma, IDH-mutant, supratentorial, low	m	36	Anaplastic astrocytoma (WHO grade III) IDH mutated	methylation class IDH glioma, subclass astrocytoma
66	Astrocytoma, IDH-mutant, supratentorial, low	m	32	Diffuse astrocytoma (WHO grade II) IDH mutated	methylation class IDH glioma, subclass astrocytoma
67	Astrocytoma, IDH-mutant, supratentorial, low	m	33	Anaplastic astrocytoma (WHO grade III) IDH mutated	methylation class IDH glioma, subclass astrocytoma
68	Astrocytoma, IDH-mutant, supratentorial, low	m	36	Anaplastic astrocytoma (WHO grade III) IDH mutated	methylation class IDH glioma, subclass astrocytoma
69	Astrocytoma, IDH-mutant, supratentorial, low	m	46	Gemistocytic astrocytoma (WHO grade II) IDH mutated	methylation class IDH glioma, subclass astrocytoma
70	Astrocytoma, IDH-mutant, supratentorial, low	f	38	Diffuse astrocytoma (WHO grade II) IDH mutated	methylation class IDH glioma, subclass astrocytoma
71	Astrocytoma, IDH-mutant, supratentorial, low	m	34	Glioblastoma (WHO grade IV) IDH mutated	methylation class IDH glioma, subclass astrocytoma
72	Astrocytoma, IDH-mutant, supratentorial, low	m	47	Glioblastoma (WHO grade IV) IDH mutated	methylation class IDH glioma, subclass astrocytoma
73	Astrocytoma, IDH-mutant, supratentorial, low	m	43	Diffuse astrocytoma (WHO grade II) IDH mutated	methylation class IDH glioma, subclass astrocytoma
74	Astrocytoma, IDH-mutant, supratentorial, low	f	31	Diffuse astrocytoma (WHO grade II) IDH mutated	methylation class IDH glioma, subclass astrocytoma
75	Astrocytoma, IDH-mutant, supratentorial, low	m	29	Diffuse astrocytoma (WHO grade II) IDH mutated	methylation class IDH glioma, subclass astrocytoma
76	Astrocytoma, IDH-mutant, supratentorial, low	m	51	Diffuse astrocytoma (WHO grade II) IDH mutated	methylation class IDH glioma, subclass astrocytoma
77	Astrocytoma, IDH-mutant, supratentorial, low	m	40	Anaplastic astrocytoma (WHO grade III) IDH mutated	methylation class IDH glioma, subclass astrocytoma
78	Astrocytoma, IDH-mutant, supratentorial, low	m	25	Diffuse astrocytoma (WHO grade II) IDH mutated	methylation class IDH glioma, subclass astrocytoma
79	Astrocytoma, IDH-mutant, supratentorial, low	f	30	Anaplastic gemistocytic astrocytoma (WHO grade III) IDH mutated	methylation class IDH glioma, subclass astrocytoma
80	Astrocytoma, IDH-mutant, supratentorial, low	f	27	Diffuse astrocytoma (WHO grade II) IDH mutated	methylation class IDH glioma, subclass astrocytoma
81	Astrocytoma, IDH-mutant, supratentorial, low	f	26	Diffuse astrocytoma (WHO grade II) IDH mutated	methylation class IDH glioma, subclass astrocytoma
82	Astrocytoma, IDH-mutant, supratentorial, low	m	37	Diffuse astrocytoma (WHO grade II) IDH mutated	methylation class IDH glioma, subclass astrocytoma
83	Astrocytoma, IDH-mutant, supratentorial, low	f	28	Diffuse astrocytoma (WHO grade II) IDH mutated	methylation class IDH glioma, subclass astrocytoma
84	Astrocytoma, IDH-mutant, supratentorial, low	m	26	Diffuse astrocytoma (WHO grade II) IDH mutated	methylation class IDH glioma, subclass astrocytoma
85	Astrocytoma, IDH-mutant, supratentorial, low	m	41	Diffuse astrocytoma (WHO grade II) IDH mutated	methylation class IDH glioma, subclass astrocytoma
86	GBM MES	f	60	Glioblastoma (WHO grade IV) IDH-wt	methylation class glioblastoma, IDH wildtype, subclass mesenchymal
87	GBM MES	f	58	Glioblastoma (WHO grade IV) IDH-wt	methylation class glioblastoma, IDH wildtype, subclass mesenchymal
88	GBM MES	m	54	Glioblastoma (WHO grade IV) IDH-wt	methylation class glioblastoma, IDH wildtype, subclass mesenchymal
89	GBM MES	m	54	Glioblastoma (WHO grade IV) IDH-wt	methylation class glioblastoma, IDH wildtype, subclass mesenchymal
90	GBM MES	m	57	Glioblastoma (WHO grade IV) IDH-wt	methylation class glioblastoma, IDH wildtype, subclass mesenchymal
91	GBM MES	m	70	Glioblastoma (WHO grade IV) IDH-wt	methylation class glioblastoma, IDH wildtype, subclass mesenchymal
92	GBM MES	f	68	Glioblastoma (WHO grade IV) IDH-wt	methylation class glioblastoma, IDH wildtype, subclass mesenchymal
93	GBM MES	f	58	Glioblastoma (WHO grade IV) IDH-wt	methylation class glioblastoma, IDH wildtype, subclass mesenchymal
94	GBM MES	f	59	Glioblastoma (WHO grade IV) IDH-wt	methylation class glioblastoma, IDH wildtype, subclass mesenchymal
95	GBM MES	f	82	Glioblastoma (WHO grade IV) IDH-wt	methylation class glioblastoma, IDH wildtype, subclass mesenchymal
96	GBM RTKI	f	54	Glioblastoma (WHO grade IV) IDH-wt	methylation class glioblastoma, IDH wildtype, subclass RTK I
97	GBM RTKI	m	76	Glioblastoma (WHO grade IV) IDH-wt	methylation class glioblastoma, IDH wildtype, subclass RTK I
98	GBM RTKI	m	58	Glioblastoma (WHO grade IV) IDH-wt	methylation class glioblastoma, IDH wildtype, subclass RTK I
99	GBM RTKI	f	75	Glioblastoma (WHO grade IV) IDH-wt	methylation class glioblastoma, IDH wildtype, subclass RTK I
100	GBM RTKI	m	77	Glioblastoma (WHO grade IV) IDH-wt	methylation class glioblastoma, IDH wildtype, subclass RTK I
101	GBM RTKI	f	52	Glioblastoma (WHO grade IV) IDH-wt	methylation class glioblastoma, IDH wildtype, subclass RTK I
102	GBM RTKI	m	52	Glioblastoma (WHO grade IV) IDH-wt	methylation class glioblastoma, IDH wildtype, subclass RTK I
103	GBM RTKI	m	76	Glioblastoma (WHO grade IV) IDH-wt	methylation class glioblastoma, IDH wildtype, subclass RTK I
104	GBM RTKI	m	53	Glioblastoma (WHO grade IV) IDH-wt	methylation class glioblastoma, IDH wildtype, subclass RTK I
105	GBM RTKI	m	42	Glioblastoma (WHO grade IV) IDH-wt	methylation class glioblastoma, IDH wildtype, subclass RTK I
106	GBM RTKII	m	56	Glioblastoma (WHO grade IV) IDH-wt	methylation class glioblastoma, IDH wildtype, subclass RTK II
107	GBM RTKII	f	74	Glioblastoma (WHO grade IV) IDH-wt	methylation class glioblastoma, IDH wildtype, subclass RTK II
108	GBM RTKII	f	77	Glioblastoma (WHO grade IV) IDH-wt	methylation class glioblastoma, IDH wildtype, subclass RTK II
109	GBM RTKII	m	71	Glioblastoma (WHO grade IV) IDH-wt	methylation class glioblastoma, IDH wildtype, subclass RTK II
110	GBM RTKII	f	65	Glioblastoma (WHO grade IV) IDH-wt	methylation class glioblastoma, IDH wildtype, subclass RTK II
111	GBM RTKII	m	76	Glioblastoma (WHO grade IV) IDH-wt	methylation class glioblastoma, IDH wildtype, subclass RTK II
112	GBM RTKII	f	65	Glioblastoma (WHO grade IV) IDH-wt	methylation class glioblastoma, IDH wildtype, subclass RTK II
113	GBM RTKII	m	80	Glioblastoma (WHO grade IV) IDH-wt	methylation class glioblastoma, IDH wildtype, subclass RTK II
114	GBM RTKII	f	64	Glioblastoma (WHO grade IV) IDH-wt	methylation class glioblastoma, IDH wildtype, subclass RTK II
115	GBM RTKII	f	51	Glioblastoma (WHO grade IV) IDH-wt	methylation class glioblastoma, IDH wildtype, subclass RTK II
116	Oligodendroglioma, IDH-mutant and 1p/19q codeleted	m	43	Anaplastic oligodendroglioma (WHO grade III)	methylation class IDH glioma, subclass 1p/19q codeleted oligodendroglioma
117	Oligodendroglioma, IDH-mutant and 1p/19q codeleted	m	50	Oligodendroglioma (WHO grade II)	methylation class IDH glioma, subclass 1p/19q codeleted oligodendroglioma
118	Oligodendroglioma, IDH-mutant and 1p/19q codeleted	f	69	Oligodendroglioma (WHO grade II)	methylation class IDH glioma, subclass 1p/19q codeleted oligodendroglioma
119	Oligodendroglioma, IDH-mutant and 1p/19q codeleted	f	48	Anaplastic oligodendroglioma (WHO grade III)	methylation class IDH glioma, subclass 1p/19q codeleted oligodendroglioma
120	Oligodendroglioma, IDH-mutant and 1p/19q codeleted	f	29	Anaplastic oligodendroglioma (WHO grade III)	methylation class IDH glioma, subclass 1p/19q codeleted oligodendroglioma
121	Oligodendroglioma, IDH-mutant and 1p/19q codeleted	f	45	Anaplastic oligodendroglioma (WHO grade III)	methylation class IDH glioma, subclass 1p/19q codeleted oligodendroglioma
122	Oligodendroglioma, IDH-mutant and 1p/19q codeleted	m	40	Anaplastic oligodendroglioma (WHO grade III)	methylation class IDH glioma, subclass 1p/19q codeleted oligodendroglioma
123	Oligodendroglioma, IDH-mutant and 1p/19q codeleted	m	40	Anaplastic oligodendroglioma (WHO grade III)	methylation class IDH glioma, subclass 1p/19q codeleted oligodendroglioma
124	Oligodendroglioma, IDH-mutant and 1p/19q codeleted	f	63	Anaplastic oligodendroglioma (WHO grade III)	methylation class IDH glioma, subclass 1p/19q codeleted oligodendroglioma
125	Oligodendroglioma, IDH-mutant and 1p/19q codeleted	f	43	Anaplastic oligodendroglioma (WHO grade III)	methylation class IDH glioma, subclass 1p/19q codeleted oligodendroglioma
126	Oligodendroglioma, IDH-mutant and 1p/19q codeleted	m	50	Anaplastic oligodendroglioma (WHO grade III)	methylation class IDH glioma, subclass 1p/19q codeleted oligodendroglioma
127	Oligodendroglioma, IDH-mutant and 1p/19q codeleted	f	60	Anaplastic oligodendroglioma (WHO grade III)	methylation class IDH glioma, subclass 1p/19q codeleted oligodendroglioma
128	Oligodendroglioma, IDH-mutant and 1p/19q codeleted	f	43	Anaplastic oligodendroglioma (WHO grade III)	methylation class IDH glioma, subclass 1p/19q codeleted oligodendroglioma
129	Oligodendroglioma, IDH-mutant and 1p/19q codeleted	m	44	Anaplastic oligodendroglioma (WHO grade III)	methylation class IDH glioma, subclass 1p/19q codeleted oligodendroglioma
130	Oligodendroglioma, IDH-mutant and 1p/19q codeleted	m	71	Anaplastic oligodendroglioma (WHO grade III)	methylation class IDH glioma, subclass 1p/19q codeleted oligodendroglioma
131	Oligodendroglioma, IDH-mutant and 1p/19q codeleted	f	46	Anaplastic oligodendroglioma (WHO grade III)	methylation class IDH glioma, subclass 1p/19q codeleted oligodendroglioma
132	Oligodendroglioma, IDH-mutant and 1p/19q codeleted	m	52	Anaplastic oligodendroglioma (WHO grade III)	methylation class IDH glioma, subclass 1p/19q codeleted oligodendroglioma
133	Oligodendroglioma, IDH-mutant and 1p/19q codeleted	m	49	Anaplastic oligodendroglioma (WHO grade III)	methylation class IDH glioma, subclass 1p/19q codeleted oligodendroglioma
134	Oligodendroglioma, IDH-mutant and 1p/19q codeleted	f	49	Anaplastic oligodendroglioma (WHO grade III)	methylation class IDH glioma, subclass 1p/19q codeleted oligodendroglioma
135	Oligodendroglioma, IDH-mutant and 1p/19q codeleted	m	50	Anaplastic oligodendroglioma (WHO grade III)	methylation class IDH glioma, subclass 1p/19q codeleted oligodendroglioma
136	Oligodendroglioma, IDH-mutant and 1p/19q codeleted	m	52	Anaplastic oligodendroglioma (WHO grade III)	methylation class IDH glioma, subclass 1p/19q codeleted oligodendroglioma
137	Oligosarcoma, IDH-mutant	m	60	Oligosarcoma, IDH-mutant	methylation class IDH glioma, subclass high grade astrocytoma
138	Oligosarcoma, IDH-mutant	m	48	Oligosarcoma, IDH-mutant	methylation class IDH glioma, subclass high grade astrocytoma
139	Oligosarcoma, IDH-mutant	m	50	Oligosarcoma, IDH-mutant	methylation class IDH glioma, subclass astrocytoma
140	Oligosarcoma, IDH-mutant	m	39	Oligosarcoma, IDH-mutant	methylation class IDH glioma, subclass astrocytoma
141	Oligosarcoma, IDH-mutant	m	55	Oligosarcoma, IDH-mutant	methylation class IDH glioma, subclass high grade astrocytoma
142	Oligosarcoma, IDH-mutant	m	40	Oligosarcoma, IDH-mutant	methylation class IDH glioma, subclass high grade astrocytoma
143	Oligosarcoma, IDH-mutant	f	56	Oligosarcoma, IDH-mutant	methylation class IDH glioma, subclass high grade astrocytoma
144	Oligosarcoma, IDH-mutant	f	38	Oligosarcoma, IDH-mutant	methylation class IDH glioma, subclass high grade astrocytoma
145	Oligosarcoma, IDH-mutant	m	68	Oligosarcoma, IDH-mutant	methylation class IDH glioma, subclass high grade astrocytoma
146	Oligosarcoma, IDH-mutant	m	59	Oligosarcoma, IDH-mutant	methylation class IDH glioma, subclass high grade astrocytoma
147	Oligosarcoma, IDH-mutant	f	24	Oligosarcoma, IDH-mutant	methylation class IDH glioma, subclass high grade astrocytoma
148	Oligosarcoma, IDH-mutant	f	48	Oligosarcoma, IDH-mutant	methylation class IDH glioma, subclass high grade astrocytoma
149	Oligosarcoma, IDH-mutant	f	50	Oligosarcoma, IDH-mutant	methylation class IDH glioma, subclass high grade astrocytoma
150	Oligosarcoma, IDH-mutant	m	46	Oligosarcoma, IDH-mutant	methylation class IDH glioma, subclass high grade astrocytoma
151	Oligosarcoma, IDH-mutant	m	58	Oligosarcoma, IDH-mutant	methylation class IDH glioma, subclass high grade astrocytoma
152	Oligosarcoma, IDH-mutant	m	61	Oligosarcoma, IDH-mutant	methylation class IDH glioma, subclass astrocytoma
153	Oligosarcoma, IDH-mutant	m	48	Oligosarcoma, IDH-mutant	methylation class IDH glioma, subclass high grade astrocytoma
154	Oligosarcoma, IDH-mutant	f	58	Oligosarcoma, IDH-mutant	methylation class IDH glioma, subclass high grade astrocytoma
155	Oligosarcoma, IDH-mutant	f	79	Oligosarcoma, IDH-mutant	methylation class IDH glioma, subclass high grade astrocytoma
156	Oligosarcoma, IDH-mutant	m	50	Oligosarcoma, IDH-mutant	methylation class IDH glioma, subclass high grade astrocytoma
157	Oligosarcoma, IDH-mutant	m	42	Oligosarcoma, IDH-mutant	methylation class IDH glioma, subclass high grade astrocytoma
158	Oligosarcoma, IDH-mutant	f	46	Oligosarcoma, IDH-mutant	methylation class IDH glioma, subclass high grade astrocytoma
159	Oligosarcoma, IDH-mutant	m	46	Oligosarcoma, IDH-mutant	methylation class IDH glioma, subclass high grade astrocytoma
160	Oligosarcoma, IDH-mutant	m	57	Oligosarcoma, IDH-mutant	methylation class IDH glioma, subclass astrocytoma
161	PMMRDIA	m	20	PMMRDIA	methylation class IDH glioma, subclass 1p/19q codeleted oligodendroglioma
162	PMMRDIA	f	20	PMMRDIA	methylation class IDH glioma, subclass astrocytoma
163	PMMRDIA	f	28	PMMRDIA	methylation class IDH glioma, subclass astrocytoma
164	PMMRDIA	f	29	PMMRDIA	methylation class IDH glioma, subclass astrocytoma
165	PMMRDIA	f	15	PMMRDIA	methylation class glioblastoma, IDH wildtype, subclass midline
166	PMMRDIA	f	10	PMMRDIA	methylation class IDH glioma, subclass astrocytoma
167	PMMRDIA	f		PMMRDIA	methylation class IDH glioma, subclass astrocytoma
168	PMMRDIA	f	9	PMMRDIA	methylation class IDH glioma, subclass 1p/19q codeleted oligodendroglioma
169	PMMRDIA	f	11	PMMRDIA	methylation class IDH glioma, subclass astrocytoma
170	PMMRDIA	f	9	PMMRDIA	methylation class glioblastoma, IDH wildtype, subclass midline
171	PMMRDIA	f	NA	PMMRDIA	methylation class IDH glioma, subclass astrocytoma
172	PMMRDIA	f	9	PMMRDIA	methylation class IDH glioma, subclass 1p/19q codeleted oligodendroglioma
173	PMMRDIA	f		PMMRDIA	methylation class IDH glioma, subclass astrocytoma
174	PMMRDIA	m		PMMRDIA	methylation class diffuse midline glioma H3 K27M mutant
175	PMMRDIA	m	54	PMMRDIA	methylation class IDH glioma, subclass 1p/19q codeleted oligodendroglioma
176	PMMRDIA	m	19	PMMRDIA	methylation class IDH glioma, subclass high grade astrocytoma
177	PMMRDIA	f		PMMRDIA	methylation class IDH glioma, subclass astrocytoma
178	PMMRDIA	f	11	PMMRDIA	methylation class IDH glioma, subclass astrocytoma
179	PMMRDIA	m	NA	PMMRDIA	methylation class IDH glioma, subclass astrocytoma
180	PMMRDIA	f	12	PMMRDIA	methylation class IDH glioma, subclass high grade astrocytoma
181	PMMRDIA	m	28	PMMRDIA	methylation class IDH glioma, subclass high grade astrocytoma
182	PMMRDIA	m	12	PMMRDIA	methylation class IDH glioma, subclass astrocytoma
183	PMMRDIA	m	17	PMMRDIA	methylation class IDH glioma, subclass astrocytoma
184	PMMRDIA	m	36	PMMRDIA	methylation class IDH glioma, subclass astrocytoma
185	PMMRDIA	m	13	PMMRDIA	methylation class glioblastoma, IDH wildtype, subclass midline
186	PMMRDIA	m		PMMRDIA	methylation class diffuse leptomeningeal glioneuronal tumor
187	PMMRDIA	f		PMMRDIA	methylation class glioblastoma, IDH wildtype, subclass midline
188	PMMRDIA	m	13	PMMRDIA	methylation class diffuse midline glioma H3 K27M mutant
189	PMMRDIA	m		PMMRDIA	methylation class IDH glioma, subclass astrocytoma
190	PMMRDIA	m		PMMRDIA	methylation class IDH glioma, subclass 1p/19q codeleted oligodendroglioma
191	Primary tumor of oligosarcoma	m	49	Oligodendroglioma (WHO grade II)	methylation class IDH glioma, subclass 1p/19q codeleted oligodendroglioma
192	Primary tumor of oligosarcoma	m	34	Oligodendroglioma (WHO grade II)	methylation class IDH glioma, subclass 1p/19q codeleted oligodendroglioma
193	Primary tumor of oligosarcoma	m	55	Oligodendroglioma (WHO grade II)	methylation class IDH glioma, subclass 1p/19q codeleted oligodendroglioma
194	Primary tumor of oligosarcoma	m	40	Oligodendroglioma (WHO grade II)	methylation class IDH glioma, subclass 1p/19q codeleted oligodendroglioma
195	Primary tumor of oligosarcoma	m	36	Anaplastic oligodendroglioma (WHO grade III)	methylation class IDH glioma, subclass 1p/19q codeleted oligodendroglioma
196	Primary tumor of oligosarcoma	f	44	Anaplastic oligodendroglioma (WHO grade III)	methylation class IDH glioma, subclass 1p/19q codeleted oligodendroglioma
197	Primary tumor of oligosarcoma	f	43	Oligodendroglioma (WHO grade II)	methylation class IDH glioma, subclass 1p/19q codeleted oligodendroglioma
198	Primary tumor of oligosarcoma	m	58	Anaplastic oligodendroglioma (WHO grade III)	methylation class IDH glioma, subclass 1p/19q codeleted oligodendroglioma
199	Primary tumor of oligosarcoma	m	41	Oligodendroglioma (WHO grade II)	methylation class IDH glioma, subclass 1p/19q codeleted oligodendroglioma
200	Primary tumor of oligosarcoma	m	55	Oligodendroglioma (WHO grade II)	methylation class IDH glioma, subclass 1p/19q codeleted oligodendroglioma
201	Primary tumor of oligosarcoma	f	29	Oligodendroglioma (WHO grade II)	methylation class IDH glioma, subclass 1p/19q codeleted oligodendroglioma
202	Primary tumor of oligosarcoma	f	47	Anaplastic oligodendroglioma (WHO grade III)	methylation class IDH glioma, subclass 1p/19q codeleted oligodendroglioma

## Sheet: Clinical data oligosarcoma
Patient	Age	Sex	Localization	1p/19q	IDH	Histological diagnosis	P/R	WHO grade P	OS [days]	OS since first diagnosis [days]	death	Extend of resection	Irradiation	Chemotherapy
1	48	m		co-del	IDH1 R132H	Gliosarcoma WHO grade IV	R	II/III	902	7472	yes	biopsy		3 cycles of procarbazine and CCNU
2	50	m		co-del	IDH1 R132H	Oligosarcoma	R	II	2441	2855	no	subtotal	59.3Gy over 50 days	PVC (3 cycles)
3	39	m	frontal	co-del	IDH1 R132H	Oligosarcoma	R	II	1051	2876	no	total	60Gy initially, 39,0 Gy Photons in fractions 13x3Gy after progress, palliative radiatio (27Gy)	TMZ (6 cycles 75mg/m² body surface)
4	55	m		co-del	IDH1 R132H	Oligosarcoma	R	II		1825	no
5	40	m	frontal	co-del	IDH1 R132H	Oligosarcoma	R	III	1904	3551	yes	NA	43 days	TMZ (6 cycles)
6	56	f	temporal	co-del	IDH1 R132H	Oligosarcoma	R	III/III	274	4652	yes	NA		TMZ (1 cycle)
7	68	m	frontal	co-del	IDH1 R132H	Glioblastoma WHO grade IV	P		1366	1366	yes	NA	50Gy total for 44 days	TMZ for 44 days concomitant with radiotherapy, then 7 maintenance cycles, CCNU and bevacicumab for 230 days
8	59	m	frontal	co-del	IDH2 R172W	Oligosarcoma	R	II	408	8893	yes	NA
9	24	f	temporal	co-del	IDH1 R132H	Anaplastic oligodendroglioma WHO grade III	R	III	180	2342	yes	NA	52Gy	CCNU
10	48	f	frontal	co-del	IDH1 R132H	Anaplastic oligodendroglioma WHO grade III	R	IV	420	420	no	NA	56Gy	TMZ
11	51	f	frontal	wt	IDH1 R132H	Gliosarcoma WHO grade IV	R	II	3680	6600	no	subtotal	60Gy in 30 fractions	TMZ (53 cycles)
12	46	m	frontal	co-del	IDH1 R132H	Leiomyosarcoma	R	III		2376	no	partial
13	57	m		wt	IDH1 R132H	Oligosarcoma	R	II		1095	no
14	61	m	temporal	co-del	IDH1 R132H	Anaplastic oligodendroglioma WHO grade III	R	II/II		3103	no	NA
15	46	m	parietal	co-del	IDH1 R132H	Anaplastic oligodendroglioma WHO grade III	P		1200	1200	yes	partial		TMZ
15	48	m	parietal	co-del	IDH1 R132H	Anaplastic oligodendroglioma WHO grade III	R	III
16	58	f	hemispheric	co-del	IDH1 R132H	Anaplastic oligodendroglioma WHO grade III	R	II		8787	no
17	38	f		co-del	IDH1 R132H	Anaplastic astrocytoma WHO grade III	P
18	79	f	parietal	co-del	IDH1 R132H	Oligosarcoma	R	NA	365	11680	no	subtotal
19	50	m		co-del	IDH1 R132H	Oligosarcoma	R	II	178	3446	yes	NA	40 days	PVC (2 cycles)
20	42	m	frontotemporal	wt	IDH1 R132H	Anaplastic oligodendroglioma WHO grade III	R	II	128	4268	yes	near total resection	palliative
21	46	f	temporal	19q del	IDH1 R132H	Anaplastic oligodendroglioma WHO grade III	R	II	559	6570	yes	NA	60Gy
22	60	m		co-del	IDH1 R132H	Anaplastic astrocytoma WHO grade III	P		972	972	yes			B-arm of NOA04 trail
23	58	m	temoroparietal	19q del	IDH1 R132H	Anaplastic astrocytoma WHO grade III with sarcomatoid component	R	III	670	4047	yes	near total resection	50,4Gy for 40 days (1,8Gy single dose), 36Gy after progress	TMZ 200 mg/m² body surface 5/28 days, 460 mg in total, CCNU 5 cycles, 1 cycle 200mg CCNU and 115mg VP-16, second cycle 250mg CCNU and 181mg VP-16, third cycle 250mg CCNU and 114mg VP-16, fourth cycle 250 mg CCNU

## Sheet: TMB
Tumor	Patient	IDH	1p/19q	MGMT	TERT	CIC	FUBP	TP53	NF1	CDKN2A/B	Tumor mutational burden
1	1	R132H	loss	meth	C228T	wt	wt	wt	wt, homo-del	het-del	4.2
2	2	R132H	loss	meth	wt	wt	stopgain	wt	wt, het-del	homo-del	3.3
3	3	R132H	loss	meth	C250T	wt	wt	wt	wt, homo-del	homo-del	5.9
4	4	R132H	loss	meth	C250T	wt	wt	wt	wt	homo-del	3.3
5	5	R132H	loss	meth	C250T	fr del	wt	wt	wt, het-del	wt	5
6	6	R132H	loss	meth	C228T	fr del	nonfr del	wt	wt	het-del	9.2
7	7	R132H	loss	meth	C228T	wt	fr del	wt	splicing	homo-del	9.2
8	8	R172W	loss	meth	C228T	wt	wt	wt	wt, homo-del	homo-del	3.3
9	9	R132H	loss	meth	C228T	SNV	nonfr del	wt	wt, het-del	homo-del	8.7
10	10	R132H	loss	meth						homo-del
11	11	R132H	wt	meth	C228T	wt	wt	SNV	wt	homo-del	9.8
12	12	R132H	loss	meth	C228T	wt	wt	wt	wt	homo-del	7.5
13	13	R132H	wt	meth						wt
14	14	R132H	loss	meth						homo-del
15	15	R132H	loss	meth						het-del
16	15	R132H	loss	meth						homo-del
17	16	R132H	loss	meth	wt	wt	wt	stopgain	splicing, SNV	wt	59.4
18	17	R132H	loss	meth		wt	wt	wt	wt	het-del
19	18	R132H	loss	meth					stopgain (external)	homo-del
20	19	R132H	loss	meth						homo-del
21	20	R132H	wt	meth						homo-del
22	21	R132H	19q loss	meth						wt
23	22	R132H	loss	meth	C228T					het-del
24	23	R132H	19q loss	meth	C228T	SNV	splicing	wt	wt	homo-del	3.3

## Sheet: Sequencing
Tumor	Chromosome	Position	Reference	Variant	Gene	Alteration cDNA	Alteration amino acid	Reference transcript	Tumor reads	Tumor variant allele frequency	Normal reads	Normal variant allele frequency	Exonic function
1	2	209113112	C	T	IDH1	G395A	R132H	NM_001282387	162	0.293478	390	0.706522	SNV
1	5	1295228	G	A	TERTp	C228T	-	NM_198253.2	17	0.283333	43	0.716667	-
2	2	209113112	C	T	IDH1	G395A	R132H	NM_001282387	228	0.32618	471	0.67382	SNV
2	1	78429975	G	A	FUBP1	C904T	Q302X	NM_003902	118	0.281623	301	0.718377	stopgain
3	2	209113112	C	T	IDH1	G395A	R132H	NM_001282387	297	0.334837	590	0.665163	SNV
3	5	1295250	G	A	TERTp	C250T	-	NM_198253.2	24	0.444444	30	0.555556	-
4	2	209113112	C	T	IDH1	G395A	R132H	NM_001282387	122	0.223853	423	0.776147	SNV
4	5	1295250	G	A	TERTp	C250T	-	NM_198253.2	22	0.34375	42	0.65625	-
5	2	209113112	C	T	IDH1	G395A	R132H	NM_001282387	152	0.240506	480	0.759494	SNV
5	5	1295250	G	A	TERTp	C250T	-	NM_198253.2	26	0.433333	34	0.566667	-
5	19	42791047	CC	-	CIC	192_193del	64_65del	NM_015125	132	0.337596	259	0.662404	fr del
6	2	209113112	C	T	IDH1	G395A	R132H	NM_001282387	278	0.369681	474	0.630319	SNV
6	5	1295228	G	A	TERTp	C228T	-	NM_198253.2	17	0.53125	15	0.46875	-
6	19	42791066	AGCAA	-	CIC	211_215del	71_72del	NM_015125	68	0.576271	50	0.423729	fr del
6	1	78433848	CAGT	-	FUBP1	248_250del	83_84del	NM_003902	78	0.59542	53	0.40458	nonfr del
7	2	209113112	C	T	IDH1	G395A	R132H	NM_001282387	148	0.262877	415	0.737123	SNV
7	5	1295228	G	A	TERTp	C228T	-	NM_198253.2	6	0.285714	15	0.714286	-
7	1	78432381	AC	-	FUBP1	469_470del	157_157del	NM_003902	84	0.405797	123	0.594203	fr del
7	17	29664602	T	C	NF1	-	-		136	0.521073	125	0.478927	splicing
8	15	90631839	T	A	IDH2	A514T	R172W	NM_002168	348	0.320442	738	0.679558	SNV
8	5	1295228	G	A	TERTp	C228T	-	NM_198253.2	3	0.214286	11	0.785714	-
9	2	209113112	C	T	IDH1	G395A	R132H	NM_001282387	410	0.329053	836	0.670947	SNV
9	19	42791871	G	A	CIC	G757A	A253T	NM_015125	715	0.639535	403	0.360465	SNV
9	1	78433848	CAGT	-	FUBP1	248_250del	83_84del	NM_003902	89	1	0	0	nonfr del
11	2	209113112	C	T	IDH1	G395A	R132H	NM_001282387	29	0.29	71	0.71	SNV
11	5	1295228	G	A	TERTp	C228T	-	NM_198253.2	58	0.53211	51	0.46789	-
11	17	7578534	C	G	TP53	G396C	K132N	NM_000546	166	0.633588	96	0.366412	SNV
11	17	7577551	C	T	TP53	G334A	G112S	NM_01126116	40	0.223464	139	0.776536	SNV
12	2	209113112	C	T	IDH1	G395A	R132H	NM_001282387	63	0.166227	316	0.833773	SNV
12	5	1295228	G	A	TERTp	C228T	-	NM_198253.2	28	0.5	28	0.5	-
17	2	209113112	C	T	IDH1	G395A	R132H	NM_001282387	197	0.197593	800	0.802407	SNV
17	17	29490395	G	A	NF1	-	-	NM_001042492	58	0.221374	204	0.778626	splicing
17	17	29528490	G	A	NF1	G1247A	R416Q	NM_001042492	336	0.431322	443	0.568678	SNV
17	17	7574003	G	A	TP53	C547T	R183X	NM_001276697	91	0.242021	285	0.757979	stopgain
17	17	7579528	C	T	TP53	G159A	W53X	NM_000546	110	0.218254	394	0.781746	stopgain
24	5	1295228	G	A	TERTp	C228T	-	NM_198253.2	30	0.25641	87	0.74359	-
24	2	209113112	C	T	IDH1	G395A	R132H	NM_001282387	62	0.174648	293	0.825352	SNV
24	19	42791715	C	T	CIC	C601T	R201W	NM_015125	229	0.305741	520	0.694259	SNV
24	1	78432437	T	C	FUBP1	-	-	NM_003902	71	0.341346	137	0.658654	splicing

## Sheet: CNV
Patient	Tumor	Chromosomal gains	Chromosomal losses	Focal amplifications	Focal losses
1	1		1p,3,6,12q,15q,17,19q,21		CDKN2A/B, NF1, TP53
2	2		1p,18,19q		CDKN2A/B, NF1
3	3	2,5,10,16	1p,3,6,9,15q,17,19q		CDKN2A/B, NF1
4	4	7q,16q	1p,3p,6q,10,12q,18,19q		CDKN2A/B
5	5		1p,6,15q,19q		NF1
6	6	1q,7q(p),12	1p,4q(p),6p(p),6q,13q,15q,18,19q		CDKN2A/B
7	7	9q	1p,18,19q		CDKN2A/B
8	8		1p,3,6q(p),8,9p,13q,19q		CDKN2A/B, NF1, RB1
9	9		1p,3p,4,6q(p),10p,11q,14q,17p,18,19q,20p		CDKN2A/B,NF1
10	10		1p,3p,10,13q(p),19q		CDKN2A/B, RB1
11	11	2p,3,11q,20,21,22	6q(p)	MYBL1 (gain)	CDKN2A/B
12	12	9p(p),20	1p,5p,6,19q		CDKN2A/B
13	13	3q(p),7,9,17,18,19,20	8p,11q(p)
14	14	12p	1p,3,11,18,19q		CDKN2A/B
15	15		1p,13,14,18,19q		CDKN2A/B
15	16		1p,19q		CDKN2A/B
16	17	7	1p,19q,21q
17	18		1p,18,19q		CDKN2A/B, RB1
18	19		1p,3p,18,19q		CDKN2A/B, RB1
19	20	2,8,9q,13,16	1p,19q		CDKN2A/B
20	21	3q,5p,7,8,20	6p, 19q		CDKN2A/B, TP53
21	22		1p(incomplete),3p (incomplete) 14q (incomplete), 16, 19q		RB1
22	23		1p,9p,19q		CDKN2A/B
23	24	7p,20q	6q,19p,19p, 19q	YAP1	CDKN2A/B

## Sheet: Clinical data recurrent oligo
Age	Sex	1p/19q	Histological diagnosis	OS [days]	death	Extend of resection	Irradiation	Chemotherapy
71	m	co-del	Anaplastic oligodendroglioma WHO grade III	548	yes	NA	NA	NA
57	f	co-del	Anaplastic oligodendroglioma WHO grade III	2506	no	partial	54 Gy	PCV (4 cycles); later TMZ (7 cycles)
63	f	co-del	Anaplastic oligodendroglioma WHO grade III	1015	no	KM enhancing region	60 Gy	TMZ (3 cycles)
29	f	co-del	Anaplastic oligodendroglioma WHO grade III	1848	no	NA	60 Gy	TMZ (7 cycles); later PCV (4 cycles); later Bevacizumab and CCNU
48	m	co-del	Anaplastic oligodendroglioma WHO grade III	4877	no	NA		TMZ (9 cycles)
58	m	co-del	Anaplastic oligodendroglioma WHO grade III	5286	no	partial	RT (dosis NA)	PCV (4 cycles)
43	m	co-del	Anaplastic oligodendroglioma WHO grade III	5091	no	NA	RT (dosis NA)	TMZ (450mg overall)
56	f	co-del	Anaplastic oligodendroglioma WHO grade III	5147	no	NA		PCV interrupted; TMZ (dosis NA)
50	m	co-del	Anaplastic oligodendroglioma WHO grade III	6489	yes	biopsy, 6 years later resesection	60 Gy, later 36 Gy	later TMZ ( 8 cycles), later BCNU/VM-26, later CCNU/VP16
58	f	co-del	Anaplastic oligodendroglioma WHO grade III	2056	no	subtotal, 3 years later reresection	later RT 30Gy	TMZ (dosis NA), later CCNU (dosis NA)
46	f	co-del	Anaplastic oligodendroglioma WHO grade III	2348	no	NA	RT (dosis NA)	PCV (dosis NA)
45	f	co-del	Anaplastic oligodendroglioma WHO grade III	1940	no	NA	RT (Stupp), later Gamm-knife	TMZ (stupp), later CCNU+VP16
60	f	co-del	Anaplastic oligodendroglioma WHO grade III	2100	no	partial		CCNU+Procarbazin
50	m	co-del	Anaplastic oligodendroglioma WHO grade III	3077	yes	NA	RT 60Gy, later 45Gy	TMZ (12 cycles); later CCNU+VP16, later Bevacizumab
43	m	co-del	Anaplastic oligodendroglioma WHO grade III	4411	no	partial	RT (dosis NA)	TMZ (8 cycles); later PCV
